# Supplementary material for: Increased Intrathecal Immune Activation in Virally Suppressed HIV-1 Infected Patients with Neurocognitive Impairment
Source: PLoS One. 2016 Jun 13;11(6):e0157160. doi: 10.1371/journal.pone.0157160 (PMC4905676; doi:10.1371/journal.pone.0157160)
Supplement: S1 Data — (XLSX) [file pone.0157160.s001.xlsx]

## Sheet: Master BL P-RNA>50 excl
ethnicity	sex	Age 1	Age 2	HAND	Progress	GDS 1	GDS 2	csf wbc 1	csf wbc 2	CD4 1	CD4 2	CD4 nadir	ART 1	ART 2	P RNA 1 num	duration UD plasma 1	P RNA 2 num	duration UD plasma 2	CSF RNA 1 num	duration UD csf 1	CSF RNA 2 num	duration UD csf 2	NFL 1	NFL 2	Neopterin 1	Neopterin 2	LT MDD 1	LT 1, nr	LT MDD 2	LT 2, nr	Current MDD 1	Curr 1, nr	Current MDD 2	Curr 2, nr	visit ∆ time
oth	Male	53	54	NPN	Stable	0.473684	0.421053	2	1	374	645	35	EFV/FTC/TFV	EFV/FTC/TFV	1	4410	1	4761	1		1		550	545	4.2486	4.5389	YES	1	YES	1	NO	0	NO	0	351
his	Male	44	45	NPN	Stable	0.473684	0.473684	17	4	363	252	40	ATV/FTC/RTG/RTV/TFV	ATV/FTC/RTG/RTV/TFV	48	3145	1	3504	1	6607	1	6966	473	353	4.7097	4.7723	NO	0	NO	0	NO	0	NO	0	359
wht	Male	54	55	NPN	Stable	0	0.0526316	3	4	1135	879	6	3TC/ABV/DLV/LPV/RTV	3TC/ABV/DLV/LPV/RTV	1	3656	1	4020	1		1		300	213	8.3412	4.4706	NO	0	NO	0	NO	0	NO	0	381
wht	Male	30	31	NPN	Stable	0.0526316	0.0526316	4	2	531	529	70	3TC/DDI/LPV/RTV	3TC/DDI/LPV	1	1081	1	1459	1		1		274	324	9.0521	8.1754									406
wht	Male	39	40	NPN	Stable	0	0	0	3	1125	1070	539	3TC/ABV/ZDV	3TC/ABV/ZDV	1	1512	1	1839	1		1		300	382	4.8321	4.8605									327
wht	Male	39	40	NPN	Stable	0.0526316	0.0526316	1	2	445	564	270	3TC/ABV/NVP/TFV	3TC/ABV/NVP/TFV	1	386	1	766	1	386	1	766	404	483	4.9658	5.8057	NO	0	NO	0	NO	0	NO	0	380
wht	Male	42	43	NPN	Stable	0	0	3	2	996	933	8	3TC/NFV/ZDV	3TC/NFV/ZDV	1	381	1	774	1		1		666	610	4.5133	4.4336	NO	0	NO	0	NO	0	NO	0	393
wht	Male	38	39	NPN	Stable	0.142857	0.0714286	1		211	232	7	3TC/D4T/LPV/RTV/TFV	3TC/D4T/LPV/RTV/TFV	1	357	33	537	1	357	8	537	487	437	4.7837	7.6777	NO	0	NO	0	NO	0	NO	0	184
wht	Male	50	51	NPN	Stable	0.315789	0	0	1	750	995	60	3TC/NVP/ZDV	3TC/NVP/ZDV	1	2584	48	2918	1		1		353	377	4.7154	4.5389	YES	1	YES	1	NO	0	YES	1	334
wht	Male	35	36	NPN	Stable	0.333333	0.315789	3	0	904		380	ATV/FTC/RTV/TFV	ATV/FTC/RTV/TFV	1	350	1	721			1		250	435	4.6983	4.2315	YES	1	YES	1	NO	0	NO	0	371
his	Male	45	46	NPN	Stable	0.0526316	0.105263	0	1		323	160	3TC/NVP/TFV	3TC/NVP/TFV	1	501	1	851	1	501	1	851	375	396	6.7062	6.6351									352
his	Male	34	35	NPN	Stable	0	0.0555556	3	6	482	578	225	EFV/FTC/TFV	EFV/FTC/TFV	8	1115	1	1484	1	1115	1	1484	384	423	7.4171	10.484	YES	1	YES	1			NO	0	369
wht	Female	60	61	NPN	Stable	0.105263	0	5	4	883	1413	44	ABV/FTC/LPV/RTV/TFV	ABV/FTC/LPV/RTV/TFV	1	2212	1	2578	1		1		435	336	4.815	4.7751	YES	1	YES	1	NO	0	NO	0	366
wht	Male	58	59	NPN	Stable	0.368421	0.368421	1	1	637	519	240	FTC/TFV	EFV/FTC/TFV	18	176	1	564	1	176	1	564	535	305		4.6812	YES	1	YES	1	YES	1	NO	0	388
blk	Male	45	46	NPN	Stable	0.0666667	0	1	3	958	943	350	ATV/FTC/RTV/TFV	ATV/FTC/RTV/TFV	1	1865	1	2189	1		1		376	374	4.9263	6.1312	NO	0	NO	0	NO	0	NO	0	329
wht	Male	45	46	NPN	Stable	0.333333	0.4	2	1	671	719	120	ATV/FTC/RTV/TFV	ATV/FTC/RTV/TFV	1	1127			1	1127	1	1381	476	445	4.2833	4.0878	NO	0	NO	0	NO	0	NO	0	254
asn	Female	46	48	NPN	Stable	0.157895	0.157895	0	1	302	320	95	ETV/FTC/RTG/TFV	ETV/FTC/RTG/TFV	1	0	1	590	1	0	1	590	2443	598	3.8387	3.9696	NO	0	YES	1	NO	0	YES	1	590
wht	Male	40	42	NPN	Stable	0	0	14	9	1115	945	280	ATV/FTC/RTG/RTV/TFV	ATV/FTC/RTG/RTV/TFV	48	2001	1	2344	1		1		356	376	7.4	4.9	NO	0	NO	0	NO	0	NO	0	343
wht	Female	35	35	NPN	Stable	0.0666667	0.466667	7	4	771	1015	322	3TC/NVP/ZDV	3TC/NVP/ZDV	1	204	1	398	1	204	1	398	283	480	4.5	4.8	YES	1	YES	1	YES	1	NO	0	179
wht	Male	55	56	NPN	Stable	0	0	1	0	554	495	313	ATV/FTC/RTV/TFV	ATV/FTC/RTV/TFV	1	0	12	118	1	0	1	118	401	398	8.8	6.6	YES	1	YES	1	NO	0	NO	0	139
wht	Male	46	47	NPN	Stable	0.133333	0.133333	2	2	725	676	181	EFV/FTC/TFV	EFV/FTC/TFV	1	404	1	537	1		1		513	436	12.9	11.5	YES	1	YES	1	NO	0	NO	0	154
blk	Male	45	45	NPN	Stable	0	0	1	0	567	635	268	EFV/FTC/TFV	EFV/FTC/TFV	48	0	1	133	1		1		694	722	7.4	10.3	NO	0	NO	0	NO	0	NO	0	132
wht	Male	53	54	NPN	Stable	0.0666667	0.0666667	0	1	517	410	0	3TC/ABV/NVP/TFV	3TC/ABV/NVP/TFV	1	409	1	589	1	409	1	589	697	784	4.8	5	YES	1	YES	1	NO	0	NO	0	170
wht	Male	44	44	NPN	Stable	0	0.0666667	1	1	475	660	10	3TC/ABV/FPV/RTV/ZDV	3TC/ABV/FPV/RTV/ZDV	1	901	1	1132	1	901	1	1132	639	525	4.8	5	YES	1	YES	1	NO	0	NO	0	238
wht	Male	59	59	NPN	Stable	0	0	1	3	771	664	278	EFV/FTC/TFV	EFV/FTC/TFV	1	721	1	923	1		1		555	548	4.8	4.7	NO	0	NO	0	NO	0	NO	0	203
blk	Male	54	55	NPN	Stable	0.333333	0.0666667	3	17	535	431	2	3TC/ABV/NVP	3TC/ABV/NVP	1	783	1	1021	1	783	1	1021	675	680	10	14.1	NO	0	NO	0	NO	0	NO	0	238
wht	Male	51	51	NPN	Stable	0.133333	0.2	3	11	353	319	9	3TC/ABV/DLV/SQV	3TC/ABV/DLV/SQV	1	995	48	1163	1	995	1	1163	371	309	20.1	24.6	YES	1	YES	1	NO	0	NO	0	168
wht	Male	47	48	NPN	Stable	0.133333	0.133333	2	2	1125	1394	232	FTC/LPV/RTV/TFV	FTC/LPV/RTV/TFV	1	1148	1	1323	1	1148	1	1323	462	417	4.8102	4.7762	YES	1	YES	1	NO	0	NO	0	175
wht	Male	31	32	NPN	Stable	0.2	0.333333	1	3	360	413	10	ATV/FTC/RTV/TFV	ATV/FTC/RTV/TFV	1	182	1	351	1	182	1	351	541	443	4.4193	4.5779	YES	1	YES	1	NO	0	NO	0	169
wht	Female	46	47	NCI	Decline	1.61111	2.07143	2	2	604	409	200	3TC/NVP/ZDV	3TC/NVP/ZDV	1	0	1	197	1	0	1	197	714	597	4.9	3.8	NO	0	NO	0	NO	0	NO	0	197
blk	Male	55	56	NCI	Decline	0.428571	0.857143	0	1	556	727	190	EFV/NFV/TFV	EFV/NVP/TFV	1	0	50	380	52	0	50	0	622	789	12.4	22.7	YES	1	YES	1	NO	0	YES	1	377
blk	Female	31	32	NCI	Decline	0.722222	0.692308			108	313	14	3TC/EFV/TFV	3TC/EFV/TFV	1	0	1	190	1	0	1	190	278	242	14.3	15.1	YES	1	YES	1	NO	0	NO	0	190
wht	Male	52	53	NCI	Stable	0.611111	0.684211	3	3	334	322	95	FTC/NVP/TFV	FTC/NVP/TFV	1	1826	1	2198	1	1826			360	184	5.4028	3.759	NO	0	NO	0	NO	0	NO	0	372
his	Male	41	42	NCI	Stable	0.631579	0.736842	2	8	963	1316	250	3TC/EFV/RTV/SQV/TFV	EFV/FTC/RTV/SQV/TFV	1	2581	13	2939	1		1		731	714	7.2512	4.7154	YES	1	YES	1	NO	0	NO	0	352
his	Male	49	49	NCI	Stable	1.42105	1.31579	8	4	865	738	146	FTC/RTG/TFV	FTC/RTG/TFV	1	1591	1	1831			1		634	588	9.2891	10.581	YES	1	YES	1	NO	0	YES	1	242
wht	Male	42	43	NCI	Decline	1.64706	2.11111	3	1	82	89	10	3TC/IDV/ZDV	3TC/IDV/ZDV	1	1267	1	1522	1				629	543	10	12.177									261
wht	Male	50	51	NCI	Decline	0.733333	1.55556	1	1	835	524	0	3TC/ABV/LPV/RTV/ZDV	3TC/ABV/LPV/RTV/ZDV	1	2163	1	2339	1		1		814	809	17.6	21	NO	0	NO	0	NO	0	NO	0	176
wht	Male	46	47	NCI	Decline	1.05263	1.15789	3	1	368	457	220	EFV/FTC/TFV	EFV/FTC/TFV	32	708	48	1072	1		1		637	562	6.019	4.9602	YES	1	YES	1	NO	0	NO	0	364
wht	Male	42	43	NCI	Decline	0.611111	0.888889	2	1	446	438	205	D4T/NVP/TFV	D4T/NVP/TFV	1	0	1	284	1		1		940	427	12.758	7.4882									284
oth	Male	41	41	NCI	Decline	1.93333	1.66667	1	3	380	167	45	3TC/D4T/NFV	3TC/D4T/NFV	1	2380	1	2534	5		59	0	373	727	20.2	60	NO	0	NO	0	NO	0	NO	0	154
wht	Male	45	47	NCI	Decline	0.944444	1.16667	2	1	496	497	0	3TC/FPV/RTV/TFV/ZDV	3TC/FPV/RTV/TFV/ZDV	1	1260	1	1786	1	1260	1	1786	372	341	4.889	6.4455	NO	0	NO	0	NO	0	NO	0	526
wht	Male	65	66	NCI	Stable	0.736842	0.842105	2	2	954	836	300	3TC/LPV/RTV/TFV/ZDV	3TC/ATV/LPV/RTV/ZDV	1	2734	1	3323	1		1		714	678	9.1943	5.4028	YES	1	YES	1	NO	0	YES	1	589
blk	Male	45	45	NCI	Stable	0.857143	1.5	3	2	665	759	4	3TC/RTV/SQV2/ZDV	3TC/RTV/SQV2/ZDV	39	306	184	545	16	593	9	832	135	336	10.484	5.8057	YES	1	YES	1			NO	0	239
wht	Male	57	58	NCI	Stable	0.555556	0.5	3	2	669	876	24	FTC/MVC/TFV	FTC/MVC/TFV	48	1350	40	1716	1		1		770	1007	6.1848	6.3507	YES	1	YES	1	NO	0	NO	0	366
wht	Male	52	53	NCI	Decline	2.42857	2.57143	1	1	219	295	209	3TC/ABV/LPV/RTV/ZDV	3TC/ABV/LPV/RTV/ZDV	7	156	1	333	16	156	1	333	754	625	7.4	6.3	NO	0	NO	0	NO	0	NO	0	177
wht	Male	49	50	NCI	Stable	1.72222	1.72222	1	1	1331	1218	238	3TC/ABV/ATV/RTV/ZDV	3TC/ABV/ATV/RTV/ZDV	1	2183	1	2726	1				687	667	7.3934	7.8673	NO	0	NO	0	NO	0	NO	0	543
wht	Male	51	52	NCI	Stable	0.631579	0.666667	3	3	192	175	46	3TC/ABV/LPV/RTV	3TC/ABV/LPV/RTV	1	355	1	775	1	355	1	775	221	584	3.3435	9.5735	YES	1	YES	1	NO	0	NO	0	420
wht	Male	59	59	NCI	Stable	2.31579	2.36842	1	3	520	616	200	FTC/RTV/SQV2/T20/TFV	FTC/RTV/SQV2/T20/TFV	10		1		1	0	1	364	829	868	9.8341	9.4076									364
wht	Male	55	56	NCI	Stable	1.10526	1	3	3	194	176	4	3TC/ABV/LPV/RTV/ZDV	3TC/ABV/LPV/RTV/ZDV	1	1084	1	1463	1	1084	1	1463	562	525	16.5	15.7	NO	0	YES	1	NO	0	YES	1	142
wht	Male	59	59	NCI	Stable	0.526316	0.578947	2	6	214	240	2	ATV/FTC/RTV/TFV	ATV/FTC/RTV/TFV	1	2434	1	2576	1	2434	1	2576	680	1125	13.145	8.6967	YES	1	YES	1	NO	0	NO	0	379
asn	Male	45	46	NCI	Stable	1.05556	1	3	2	685	559	377	3TC/NVP/ZDV	3TC/NVP/ZDV	1	615	1	951	3		1		1034	1123	5	6.3	NO	0	YES	1	NO	0	NO	0	351
wht	Male	50	51	NCI	Decline	1.46667	2.42857	2	1	636	720	17	3TC/EFV/LPV/RTV/TFV/ZDV	3TC/EFV/LPV/RTV/TFV/ZDV	1	1263	1	1428	1				769	782	9.2891	7.3934	NO	0	YES	1	NO	0	YES	1	165
wht	Male	78	79	NCI	Decline	1.05263	1	1		229		4	DRV/FTC/RTG/RTV/TFV		1	0	76	0	1		40		1529	937	13.387	11.694	NO	0	NO	0	NO	0	NO	0	387
wht	Male	50	52	NCI	Decline	0.736842	1.05263	0	3	509	473	60	3TC/ATV/EFV/RTV	3TC/ATV/EFV/RTV	40	2324	1	2723	1		1		310	310	4.5759	4.5076	YES	1	YES	1	NO	0	NO	0	399
his	Male	45	46	NCI	Stable	1.2	1.26667	13	12	839	1005	4	3TC/RTV/SQV2/TFV	3TC/RTV/SQV2/TFV	1	147	106	0	1	886	74	0	4012	607	15.081	11.161	YES	1	YES	1	YES	1	YES	1	360
wht	Male	45	46	NCI	Decline	1.86364	2	2	2	1001	1014	300	3TC/EFV/TFV	3TC/EFV/TFV	1	0	1	358	1	0	1	358	290	285	4.9	4.6	YES	1	YES	1	NO	0	YES	1	358
wht	Male	56	57	NCI	Stable	0.866667	0.666667	0	2	308	454	29	3TC/LPV/RTV/ZDV	3TC/LPV/RTV/ZDV	1	874	1	1254	1		1		600	774	4.5417	4.8121	NO	0	NO	0	NO	0	NO	0	380
his	Male	37	37	NCI	Decline	0.666667	1.5625	8	3	279	334	67	ABV/ATV/RTV/TFV	ABV/ATV/RTV/TFV	19	389	12	542	1	389	1		505	1645	4.7467	5	NO	0	YES	1	NO	0	YES	1	153
wht	Male	39	39	NCI	Stable	1.10526	1.26667	1	3	554	562	227	ATV/FTC/RTV/TFV	ATV/FTC/RTV/TFV	1	0	1	221	1	0	1	221	376	398	7.1041	5.8371	NO	0	YES	1	NO	0	NO	0	221
wht	Female	32	33	NCI	Stable	1.6087	1.11765	1	3	391	670	17	3TC/LPV/RTV/TFV	3TC/LPV/RTV/TFV	1	0	1	340	4	0			666	225	6.8009	4.8292	YES	1	YES	1	YES	1			340
his	Male	62	63	NCI	Stable	0.727273	0.894737	1	1	193	288	22	3TC/LPV/RTV/TFV	3TC/LPV/RTV/TFV	1	0	75	328	1	0	1	328	598	411	4.9545	4.7609			YES	1			NO	0	336
wht	Female	41	42	NCI	Stable	1.35294	1	1	6	213	380	2	3TC/DRV/RTV/TFV/ZDV	3TC/DRV/RTV/TFV/ZDV	1	507	1	900	1	507	1	900	475	510	4.5	4.2	NO	0	NO	0	NO	0	NO	0	393
his	Male	42	43	NCI	Decline	2.53333	3	0	1	302	297	4	DDI/EFV/ZDV	DDI/EFV/ZDV	1	151	7	351	1	151	1	351	1108	737	18.2	14.1	NO	0	NO	0	NO	0	NO	0	200
wht	Male	31	32	NCI	Decline	0.666667	1.26667	1	0	1178	1069	659	BDT/BSD/EFV	EFV/FTC/TFV	1	0	23	340	1	0	1	340	245	232	4.932	5.4072	YES	1	YES	1	YES	1	NO	0	340
his	Male	41	42	NCI	Stable	0.733333	0.533333	0	2	302	362	50	EFV/FTC/TFV	EFV/FTC/TFV	1	344	1	513	1	344	1	513	459	731	4.6771	4.9292	YES	1	YES	1	NO	0	NO	0	174
his	Male	56	57	NCI	Stable	1.63158	1.88889	2	6	626	785	150	EFV/FTC/TFV	EFV/FTC/TFV	8	0	1	456	1	0	1	456	2709	3119	5.8294	5.7346	NO	0	NO	0	NO	0	NO	0	456
wht	Male	48	48	NCI	Decline	1.05556	1.22222	2	4	270	307	2	DRV/FTC/RTG/RTV/TFV	DRV/FTC/RTG/RTV/TFV	1	688	1	871	1		1		283	283	4.8	4.5	YES	1	YES	1	NO	0	NO	0	183
wht	Male	40	40	NCI	Stable	1.22222	1.44444	2	3	156	166	8	DRV/FTC/RTV/TFV	DRV/FTC/RTV/TFV	40	0	40	183	1	344	1	527	85	211	2.4	4.5	NO	0	NO	0	NO	0	NO	0	183
his	Male	26	26	NCI	Decline	1.72222	2.16667	1	2	648	505	446	FTC/LPV/RTV/TFV	FTC/LPV/RTV/TFV	1	200	1	379	1	200	1	379	844	483	4.8	5.7	YES	1	YES	1	NO	0	NO	0	179
wht	Male	43	43	NCI	Stable	0.736842	0.894737	1	0	969	1042	592	FTC/RTG/TFV	FTC/RTG/TFV	1		1		1	0	1	182	255	255	4.9887	4.6459	YES	1	YES	1	NO	0	NO	0	182
wht	Male	70	70	NCI	Stable	0.866667	0.866667	1	2	534	493	199	ATV/FTC/RTV	ATV/FTC/RTV	1	406	1	565	1	406	1	565	915	943	9.2308	9.1403	NO	0	NO	0	NO	0	NO	0	159
wht	Male	54	55	NCI	Stable	1	0.733333	0	10	487	336	3	3TC/NVP/TFV	3TC/NVP/TFV	18	1521	1	1766	1	1521	1	1766	867	822	8.5	8.3	YES	1	YES	1	NO	0	YES	1	247
oth	Male	37	38	NCI	Decline	0.6	1.26667	4	8	333	233	192	ATV/FTC/RTV/TFV	ATV/FTC/RTV/TFV	21	0	1	197	1		1		500	528	13	25	NO	0	NO	0	NO	0	NO	0	197
wht	Male	47	48	NCI	Decline	0.466667	0.4	5	41	787	967	56	ABV/ATV/FTC/RTV/TFV	ABV/ATV/FTC/RTV/TFV	1	374	40	835	1	176	925	0	518	634	8	55.7	NO	0	NO	0	NO	0	NO	0	469
wht	Male	46	47	NCI	Decline	0.571429	1.28571	2	2	870	848	369	3TC/ABV/NVP	3TC/ABV/NVP	27	735	1	959	1	735	1	959	592	575	5.6	5	YES	1	YES	1	YES	1	YES	1	220
wht	Male	63	64	NCI	Decline	0.8	1.4	1	0	409	466	75	3TC/ABV/NVP	3TC/ABV/NVP	1	581	1	767	1	1890	1	2076	892	968	15.8	16.3	YES	1	YES	1	YES	1	NO	0	185
wht	Male	45	46	NCI	Stable	1.06667	1.13333	0	1	354	363	101	3TC/ABV/APV/RTV/TFV	3TC/ABV/APV/RTV/TFV	1	394	1	573	1	394	1	573	366	560	19	11.1	YES	1	YES	1	NO	0	NO	0	175
his	Male	29	30	NCI	Decline	0.578947	0.866667	0	3	456	540	354	DDI/EFV/TFV	DDI/EFV/TFV	4	0	1	280	1	0	1	280	160	214	9.9	5	YES	1	YES	1	NO	0	NO	0	280
wht	Male	67	68	NCI	Decline	0.8	1.06667	0	0	780	635	192	3TC/ATV/RTV/ZDV	3TC/ATV/RTV/ZDV	1	767	1	1131	1	767	1	1131	597	799	5.4	6.2	YES	1	YES	1	NO	0	NO	0	365
wht	Male	58	59	NCI	Stable	0.6	0.533333	2	0	458	393	0	ATV/FTC/RTV/TFV	ATV/FTC/RTV/TFV	1	538	1	896	1	538	1	896	345	436	12	19.3	YES	1	YES	1	NO	0	NO	0	358
wht	Male	47	47	NCI	Stable	1	0.933333	2	2	1292	1032	6	DRV/ETV/FTC/RTV/TFV	DRV/ETV/FTC/RTV/TFV	1	1154	1	1338	1		1		485	459	4.3	4.8	YES	1	YES	1	NO	0	NO	0	184
wht	Male	49	50	NCI	Decline	0.533333	1.46667	2	4	429	499	200	3TC/NVP/ZDV	3TC/NVP/ZDV	1	343	1	526	1	343	1	526	438	452	4.6	4.4	YES	1	YES	1	NO	0	NO	0	183
wht	Male	49	50	NCI	Stable	0.631579	0.533333	1	2	1203	1011	306	FTC/NVP/TFV	FTC/NVP/TFV	1	0	1	329	1	0	1	329	534	622	6.2	6.5	YES	1	YES	1	NO	0	NO	0	319
his	Male	48	49	NCI	Decline	0.466667	0.8	0	2	524	612	0	EFV/FTC/RTG/TFV	EFV/FTC/RTG/TFV			48		1	1960	1	2087	483	374	17.9	10.9	YES	1	YES	1	NO	0	NO	0	127
wht	Male	48	49	NCI	Stable	0.933333	0.733333	3	13	418	542	6	ATV/FTC/RTV/TFV	ATV/FTC/RTV/TFV	1	374	1	623	1	374	1	623	414	417	8	9.2	YES	1	YES	1	YES	1			249
blk	Male	54	55	NCI	Stable	0.533333	0.666667	0	0	339	329	15	3TC/LPV/RTV/ZDV	3TC/LPV/RTV/ZDV	1	151	1	363	1	151	1	363	335	497	4	4.7	NO	0	NO	0	NO	0	NO	0	212
wht	Male	53	54	NCI	Stable	1.42857	1.64286	3	1	606	766	210	EFV/FTC/RTG/TFV	EFV/FTC/RTG/TFV	1	0	1	378	1	363	1		878	892	12.8	10.1	YES	1	YES	1	NO	0	NO	0	378
blk	Female	28	29	NCI	Stable	0.8	0.6	1	1	685	924	22	3TC/ABV/EFV	3TC/ABV/EFV	28	0	1	176	1	524	1	700	174	176	8.3258	7.8733	YES	1	YES	1	NO	0	NO	0	172
blk	Male	46	46	NCI	Decline	0.866667	1.53333	1	1	383	409	76	3TC/ABV/ATV/LPV/RTV	3TC/ABV/ATV/LPV/RTV	1	496	1	818	1	0	1	322	282	262	8.0317	7.6244	YES	1	YES	1	NO	0	NO	0	322
wht	Male	49	50	NCI	Decline	0.4	0.733333	1	1	675	728	67	EFV/FTC/TFV	EFV/FTC/TFV	1	1488	1	1694	1	1488	1	1694	669	696	9.8643	6.0633	NO	0	NO	0	NO	0	NO	0	209
wht	Male	55	55	NCI	Decline	0.8	2.46667	0	1	527	717	33	EFV/FTC/TFV	EFV/FTC/TFV	1	0	40	166	48		1		440	513	4.9462	4.7139	YES	1	YES	1	NO	0	YES	1	171
blk	Female	47	47	NCI	Stable	0.8	0.933333	2	2	279	295	5	ATV/FTC/RTV/TFV	ATV/FTC/RTV/TFV	1	0	1	186	1	607	1	793	1678	710	17.44	12.7	YES	1	YES	1	NO	0	NO	0	188
wht	Male	47	48	NCI	Stable	1.53333	1.53333	0	2	746	1002	41	3TC/DDI/EFV	3TC/DDI/EFV	41	0	1	356	1	600	1	956	402	388	4.5751	4.5127	NO	0	YES	1	NO	0	NO	0	383
wht	Male	54	55	NCI	Stable	1.89474	1.46667	1	1	513	1039	133	ABV/EFV/TFV	ABV/EFV/TFV	1	0	7	164	1	0	1	164	562	618	6.2443	5.4072	NO	0	NO	0	NO	0	NO	0	165
wht	Male	58	58	NCI	Stable	0.857143	0.928571	2	2	612	832	50	3TC/ATV/NVP/RTV/ZDV	3TC/ABV/NVP/ZDV	1	407	1	542	1	407	1	542	1362	1455	6.4932	6.5158	YES	1	YES	1	NO	0	NO	0	134
wht	Male	45	45	NCI	Stable	1.4	1.6	3	1	444	514	150	3TC/ABV/LPV/TFV	3TC/ABV/LPV/TFV	1	567	1	742	1	567	1	742	388	402	3.9887	4.0737	YES	1	YES	1	NO	0	NO	0	175
wht	Male	41	42	NCI	Decline	1.33333	1.2	2	1	772	538	265	3TC/NVP/TFV	3TC/NVP/TFV	1	555	1	738	1	555	1	738	338	318	4.6119	4.5694	NO	0	NO	0	NO	0	NO	0	183
wht	Male	57	57	NCI	Decline	1.42105	1.53333	0	3	405	473	60	3TC/ABV/NVP	3TC/ABV/NVP	1	0	1	227	1	0	1	227	666	326	5.2262	4.7564	YES	1	YES	1	YES	1			227
wht	Male	56	56	NCI	Stable	0.666667	0.733333	1	2	359	406	209	ABV/NFV/TFV	ABV/NFV/TFV	1	382	1	571	1	382	1	571	788	414	8.3937	5.2036	NO	0	NO	0	NO	0	NO	0	189
